# Supplementary material for: Case-control study of patient characteristics, knowledge of the COVID-19 disease, risk behaviour and mental state in patients visiting an emergency room with COVID-19 symptoms in the Netherlands
Source: PLoS One. 2021 Apr 28;16(4):e0249847. doi: 10.1371/journal.pone.0249847 (PMC8081234; doi:10.1371/journal.pone.0249847)
Supplement: S1 Data — (XLSX) [file pone.0249847.s006.xlsx]

## Sheet: Blad1
Number	Date of birth	Outcome	Suspected	Group	Gender	Persons	Work_at_home	Vital_job	Education	Contamination	Severity	Eldery	Children	Rules	Mask	Hospitality	Dye	Ilness	Not_ill	Not_severe	Not_dye	No_symptoms_ill	No_contamination	Symptoms_contamination	Wash_hands	Time_wash	Cough	Mask	Hands	Distance	Stay_at_home_not_ill	Sport_not_ill	Stay_at_home_ill	Family_ill	Family_distance	Family_symptoms	Family_visit	Visit_shops	Visit_parcs	Visist_60plus	Receive_60plus	Visit_groups	Abroad
110002	18.03.46	Neg	Suspected	Group	Male	1.00	Na	No	University	Other people	More severe	Not true	Not true	True	Not true	>50%	Seniors	Disagree	Disagree	Disagree	Disagree	Agree	Disagree	Disagree	7_9	Almost always	Yes	Always	Not	Always	Almost always	Never	Always	Yes	Probabaly not	Probabaly not	Not	Not	Not	Not	Not	Not	No
110002	20.07.78	Neg	Suspected	Group	Female	3.00	Yes	No	University	Other people	More severe	Not true	True	True	Not true	<25%	Seniors	Disagree	Disagree	Agree	Agree	Agree	Disagree	Disagree	>10	Almost always	Not	Never	Not	Always	Always	Sometimes	Always	Yes	Possible	Not	Not	Not	Not	Not	Probabaly not	Not	No
110003	01.11.95	Neg	Suspected	Group	Male	3.00	Yes	No	MBO	Other people	More severe	Not true	True	True	Not true	<25%	Seniors	Agree	Disagree	Disagree	Disagree	Agree	Agree	Disagree	7_9	Always	Yes	Never	Not	Always	Almost always	Never	Always	Yes	Yes	Not	Not	Not	Not	Not	Not	Probabaly not	No
110004	15.05.98	Neg	Suspected	Group	Female	2.00	Nee	Yes	HBO	Other people	More severe	Not true	True	Not true	Not true	>50%	Seniors	Agree	Agree	Agree	Agree	Agree	Agree	Disagree	>10	Almost always	Yes	Never	Not	Almost always	Sometimes	Sometimes	Always	Possible	Yes	Not	Not	Probabaly not	Not	Not	Not	Not	No
110005	17.08.89	Neg	Suspected	Group	Female	4.00	Yes	No	HBO	Other people	More severe	Not true	True	True	Not true	<25%	Seniors	Disagree	Disagree	Disagree	Agree	Agree	Disagree	Disagree	>10	Almost always	Yes	Almost never	Not	Always	Almost always	Never	Always	Yes	Probabaly not	Probabaly not	Not	Not	Not	Not	Not	Not	No
110007	14.06.88	Neg	Suspected	Group	Female	3.00	Nee	Yes	HBO	Other people	More severe	Not true	True	True	Not true	<25%	Seniors	Disagree	Agree	Agree	Agree	Agree	Disagree	Disagree	>10	Almost always	Yes	Sometimes	Not	Almost always	Almost always	Sometimes	Always	Yes	Yes	Not	Not	Probabaly not	Probabaly not	Not	Not	Probabaly not	No
110008	11.10.84	Neg	Suspected	Group	Female	4.00	Na	No	MBO	Other people	Comparable	Not true	True	True	Not true	>50%	Seniors	Disagree	Disagree	Disagree	Agree	Agree	Disagree	Disagree	>10	Always	Yes	Sometimes	Not	Always	Always	Always	Always	Yes	Possible	Not	Not	Not	Not	Not	Not	Not	No
110010	20.01.65	Neg	Suspected	Group	Male	3.00	Yes	No	University	Other people	More severe	Not true	True	True	Not true	<25%	Seniors	Disagree	Disagree	Agree	Disagree	Agree	Agree	Disagree	4_6	Almost always	Yes	Never	Not	Always	Never	Always	Almost always	Probabaly	Not	Probabaly not	Not	Not	Probabaly not	Not	Not	Not	No
110011	13.04.56	Neg	Suspected	Group	Female	2.00	Nee	No	HBO	Other people	More severe	Not true	True	True	Not true	<25%	Seniors	Disagree	Disagree	Disagree	Disagree	Agree	Disagree	Disagree	>10	Always	Yes	Always	Not	Always	Always	Always	Always	Yes	Yes	Not	Probabaly not	Not	Not	Not	Not	Not	No
110012	18.10.83	Neg	Suspected	Group	Female	2.00	Yes	No	HBO	Other people	More severe	Not true	True	True	Not true	25-50%	Seniors	Disagree	Disagree	Agree	Agree	Agree	Disagree	Disagree	4_6	Always	Yes	Never	Not	Always	Always	Never	Always	Yes	Yes	Not	Not	Not	Not	Not	Not	Not	No
110012	20.11.89	Neg	Suspected	Group	Female	1.00	Yes	Yes	University	Other people	More severe	Not true	True	True	Not true	<25%	Seniors	Agree	Disagree	Agree	Agree	Agree	Disagree	Disagree	4_6	Almost always	Yes	Never	Not	Always	Almost always	Almost never	Always	Yes	Probabaly not	Not	Not	Not	Not	Not	Probabaly not	Not	No
110013	10.07.83	Neg	Suspected	Group	Female	2.00	Yes	No	VWO	Other people	More severe	Not true	True	True	True	<25%	Seniors	Agree	Agree	Agree	Agree	Agree	Disagree	Disagree	4_6	Always	Yes	Always	Not	Always	Always	Never	Always	Yes	Yes	Not	Not	Not	Not	Not	Not	Not	No
110015	23.06.85	Neg	Suspected	Group	Female	4.00	Nee	Yes	MBO	Other people	More severe	Not true	True	True	Not true	>50%	Seniors	Disagree	Disagree	Disagree	Agree	Agree	Disagree	Disagree	4_6	Always	Yes	Never	Not	Always	Almost always	Sometimes	Almost always	Yes	Yes	Not	Not	Probabaly not	Not	Not	Not	Not	No
110016	12.03.55	Neg	Suspected	Group	Female	2.00	Na	No	MBO	Other people	More severe	Not true	True	True	Not true	25-50%	Seniors	Disagree	Disagree	Disagree	Disagree	Agree	Disagree	Disagree	>10	Always	Probabaly	Never	Not	Always	Always	Almost never	Always	Yes	Possible	Not	Not	Not	Not	Not	Not	Not	No
110017	01.05.68	Neg	Suspected	Group	Male	2.00	Na	No	MBO	Other people	More severe	Not true	True	True	Not true	<25%	Seniors	Disagree	Disagree	Disagree	Disagree	Agree	Disagree	Disagree	7_9	Always	Yes	Almost always	Not	Always	Almost always	Sometimes	Always	Yes	Yes	Not	Probabaly not	Not	Not	Not	Not	Probabaly not	No
110018	18.03.69	Neg	Suspected	Group	Female	4.00	Na	No	HBO	Other people	More severe	Not true	True	True	Not true	>50%	Seniors	Disagree	Disagree	Disagree	Agree	Disagree	Disagree	Disagree	1_3	Almost always	Possible	Almost never	Not	Always	Almost always	Sometimes	Always	Yes	Yes	Not	Not	Probabaly not	Not	Not	Not	Probabaly not	No
110020	16.07.52	Neg	Suspected	Group	Male	2.00	Na	No	HBO	Other people	More severe	Not true	True	True	Not true	<25%	Seniors	Disagree	Disagree	Disagree	Disagree	Agree	Disagree	Disagree	4_6	Always	Yes	Never	Not	Always
110023	23.11.71	Neg	Suspected	Group	Female	1.00	Na	No	HBO	Other people	More severe	Not true	True	True	Not true	25-50%	Seniors	Disagree	Disagree	Disagree	Disagree	Agree	Disagree	Disagree	>10	Always	Yes	Never	Not	Always	Always	Sometimes	Always	Probabaly not	Yes	Not	Not	Not	Not	Not	Not	Not	No
110028	31.05.35	Neg	Suspected	Group	Female	1.00	Nee	No	MBO	Other people	More severe	Not true	True	True	True	25-50%	Seniors	Agree	Agree	Agree	Disagree	Agree	Agree	Disagree	7_9	Sometimes	Possible	Almost never	Not	Always	Always	Sometimes	Always	Yes	Yes	Not	Not	Not	Not	Not	Not	Not	No
110032	16.07.52	Neg	Suspected	Group	Male	2.00	Na	No	HBO	Other people	More severe	Not true	True	True	Not true	<25%	Seniors	Disagree	Disagree	Disagree	Disagree	Agree	Disagree	Disagree	7_9	Always	Yes	Never	Not	Always	Almost always	Almost never	Always	Yes	Probabaly not	Not	Not	Not	Not	Not	Not	Not	No
110035	08.03.99	Neg	Suspected	Group	Male	6.00	Yes	Yes	HBO	Other people	Comparable	Not true	True	True	Not true	<25%	Seniors	Disagree	Agree	Agree	Agree	Agree	Disagree	Disagree	7_9	Almost always	Yes	Never	Not	Always	Almost always	Almost always	Always	Probabaly	Yes	Not	Probabaly not	Not	Not	Not	Not	Probabaly not	No
110036	26.02.54	Neg	Suspected	Group	Male	2.00	Na	No	HBO	Other people	More severe	Not true	True	True	Not true	<25%	Seniors	Disagree	Disagree	Disagree	Disagree	Agree	Disagree	Disagree	7_9	Almost always	Probabaly	Never	Not	Always	Almost always	Always	Almost always	Yes	Possible	Probabaly not	Probabaly not	Not	Not	Probabaly not	Not	Not	No
110039	16.03.49	Neg	Suspected	Group	Female	2.00	Nee	No	VMBO	Other people	More severe	Not true	Not true	True	Not true	25-50%	Seniors	Agree	Disagree	Agree	Agree	Agree	Disagree	Disagree	7_9	Sometimes	Yes	Never	Not	Always	Almost always	Never	Always	Yes	Possible	Not	Not	Not	Not	Not	Not	Not	No
110044	11.06.53	Neg	Suspected	Group	Male	2.00	Nee	No	MBO	Other people	More severe	Not true	True	True	Not true	25-50%	Aldults	Disagree	Agree	Disagree	Disagree	Agree	Disagree	Agree	7_9	Always	Yes	Never	Not	Almost always	Almost always	Always	Almost always	Yes	Yes	Probabaly not	Probabaly not	Not	Not	Not	Not	Not	No
110046	03.12.55	Neg	Suspected	Group	Female	1.00	Na	Yes	HBO	Other people	More severe	Not true	Not true	True	Not true	<25%	Aldults	Disagree	Disagree	Agree	Agree	Agree	Disagree	Disagree	>10	Sometimes	Yes	Sometimes	Not	Always	Never	Always	Almost never	Yes	Yes	Not	Not	Not	Not	Not	Not	Not	No
110047	17.12.61	Neg	Suspected	Group	Female	2.00	Nee	No	VMBO	Other people	More severe	Not true	True	True	Not true	25-50%	Seniors	Disagree	Disagree	Agree	Agree	Disagree	Disagree	Disagree	>10	Almost always	Yes	Never	Not	Always	Almost always	Almost never	Always	Yes	Yes	Not	Not	Probabaly not	Not	Not	Not	Not	No
110048	30.07.51	Neg	Suspected	Group	Female	1.00	Na	No	VMBO	Other people	More severe	Not true	Not true	True	True	<25%	Aldults	Agree	Disagree	Agree	Agree	Agree	Agree	Disagree	>10	Almost always	Yes	Never	Not	Always	Almost always	Sometimes	Always	Yes	Yes	Not	Probabaly not	Probabaly not	Not	Not	Not	Not	No
110051	25.03.72	Neg	Suspected	Group	Male	5.00	Yes	No	University	Other people	More severe	Not true	True	True	Not true	<25%	Seniors	Disagree	Disagree	Disagree	Disagree	Agree	Disagree	Agree	7_9	Almost always	Yes	Never	Not	Almost always	Almost always	Sometimes	Almost always	Yes	Yes	Not	Not	Not	Not	Not	Not	Not	No
110053	22.12.74	Neg	Suspected	Group	Male	2.00	Na	No	HBO	Other people	More severe	Not true	True	True	Not true	<25%	Seniors	Disagree	Disagree	Disagree	Disagree	Agree	Disagree	Disagree	1_3	Sometimes	Yes	Almost never	Not	Always	Always	Almost never	Always	Yes	Yes	Not	Not	Not	Not	Not	Not	Not	No
110055	02.06.79	Neg	Suspected	Group	Female	6.00	Na	No	Primary school	Other people	Comparable	Not true	True	True	Not true	>50%	Seniors	Disagree	Agree	Agree	Agree	Agree	Agree	Disagree	>10	Almost always	Yes	Never	Not	Always	Always	Almost never	Always	Yes	Probabaly not	Probabaly not	Not	Not	Not	Not	Not	Not	No
110056	10.02.65	Neg	Suspected	Group	Female	3.00	Nee	No	HBO	Dieren	More severe	Not true	True	True	True	<25%	Seniors	Disagree	Disagree	Agree	Disagree	Agree	Disagree	Agree	>10	Always	Yes	Never	Not	Always	Always	Always	Always	Yes	Probabaly	Not	Not	Not	Not	Not	Not	Not	No
110057	30.03.55	Neg	Suspected	Group	Male	1.00	Na	No	Primary school	Other people	More severe	True	Not true	True	Not true	<25%	Seniors	Disagree	Agree	Agree	Disagree	Disagree	Disagree	Disagree	1_3	Sometimes	Not	Never	Not	Always	Never	Never	Always	Not	Yes	Not	Probabaly not	Probabaly not	Probabaly not	Not	Not	Not	No
110059	30.01.75	Neg	Suspected	Group	Male	6.00	Na	No	Primary school	Material	More severe	Not true	True	True	Not true	<25%	Seniors	Agree	Agree	Disagree	Disagree	Disagree	Agree	Agree	>10	Always	Yes	Never	Not	Always	Almost always	Sometimes	Almost never	Probabaly	Yes	Not	Not	Not	Probabaly not	Not	Not	Not	No
110060	10.03.68	Neg	Suspected	Group	Female	3.00	Yes	Yes	VMBO	Other people	More severe	Not true	True	True	Not true	>50%	Seniors	Disagree	Agree	Disagree	Disagree	Agree	Disagree	Agree	>10	Almost always	Yes	Always	Not	Always	Always	Never	Always	Probabaly not	Yes	Not	Not	Not	Not	Not	Not	Not	No
110062	18.04.65	Neg	Suspected	Group	Male	3.00	Na	No	Primary school	Other people	More severe	Not true	True	True	Not true	<25%	Seniors	Agree	Agree	Disagree	Disagree	Disagree	Disagree	Agree	1_3	Almost always	Yes	Always	Not	Almost always	Sometimes	Always	Almost always	Probabaly	Not	Probabaly not	Not	Probabaly not	Not	Not	Not	Probabaly not	No
110064	29.05.53	Neg	Suspected	Group	Female	2.00	Na	No	MBO	Other people	More severe	Not true	True	True	Not true	25-50%	Seniors	Disagree	Disagree	Agree	Agree	Agree	Disagree	Disagree	7_9	Always	Yes	Never	Not	Always	Almost always	Never	Always	Yes	Probabaly not	Not	Not	Not	Not	Not	Not	Not	Yes
110065	18.05.57	Neg	Suspected	Group	Male	4.00	Nee	No	VMBO	Other people	More severe	Not true	True	True	Not true	>50%	Seniors	Agree	Disagree	Agree	Agree	Agree	Disagree	Disagree	7_9	Always	Yes	Never	Not	Always	Always	Never	Always	Yes	Yes	Not	Not	Probabaly not	Not	Not	Not	Probabaly not	No
110071	04.12.48	Neg	Suspected	Group	Male	1.00	Nee	No	Primary school	Other people	More severe	Not true	True	True	Not true	<25%	Seniors	Disagree	Disagree	Disagree	Disagree	Agree	Agree	Agree	4_6	Always	Yes	Never
110073	30.01.46	Neg	Suspected	Group	Male	2.00	Nee	No	HBO	Material	More severe	Not true	True	True	True	<25%	Seniors	Disagree	Disagree	Disagree	Disagree	Agree	Disagree	Disagree	4_6	Sometimes	Probabaly not	Never	Not	Always	Almost always	Almost never	Almost always	Probabaly	Probabaly not	Not	Not	Not	Not	Not	Not	Not	No
110074	27.05.65	Neg	Suspected	Group	Female	1.00	Nee	No	MBO	Other people	More severe	Not true	True	True	Not true	<25%	Seniors	Disagree	Disagree	Disagree	Disagree	Agree	Disagree	Disagree	7_9	Almost always	Yes	Never	Not	Always	Almost always	Sometimes	Almost always	Yes	Probabaly	Not	Probabaly not	Probabaly not	Not	Probabaly not	Probabaly not	Not	No
110077	11.11.55	Neg	Suspected	Group	Male	2.00	Na	No	VMBO	Other people	More severe	Not true	True	True	Not true	25-50%	Aldults	Disagree	Disagree	Agree	Disagree	Agree	Disagree	Disagree	4_6	Almost always	Probabaly	Never	Not	Almost always	Almost always	Never	Never	Yes	Not	Not	Not	Probabaly not	Not	Not	Not	Not	No
110079	24.11.92	Neg	Suspected	Group	Female	2.00	Na	No	HBO	Other people	More severe	Not true	True	True	Not true	<25%	Seniors	Agree	Disagree	Disagree	Disagree	Agree	Disagree	Disagree	4_6	Always	Yes	Never	Not	Always	Always	Almost never	Always	Yes	Yes	Not	Not	Not	Probabaly not	Not	Not	Not	No
110080	04.08.55	Neg	Suspected	Group	Male	1.00	Nee	No	VWO	Other people	More severe	Not true	Not true	Not true	Not true	25-50%	Seniors	Disagree	Agree	Agree	Disagree	Agree	Agree	Disagree	>10	Always	Yes	Almost never	Not	Always	Almost always	Sometimes	Sometimes	Yes	Probabaly	Not	Not	Not	Not	Not	Not	Not	No
110085	22.04.60	Neg	Suspected	Group	Female	2.00	Yes	No	HBO	Other people	More severe	Not true	True	True	Not true	<25%	Seniors	Disagree	Disagree	Disagree	Disagree	Agree	Disagree	Disagree	7_9	Almost always	Yes	Never	Not	Always	Almost always	Sometimes	Almost always	Yes	Yes	Not	Not	Not	Not	Not	Not	Not	No
110087	15.07.70	Neg	Suspected	Group	Male	5.00	Na	No	Primary school	Other people	More severe	Not true	True	True	True	<25%	Seniors	Agree	Agree	Agree	Agree	Agree	Disagree	Disagree	>10	Always	Yes	Never	Not	Always	Always	Never	Sometimes	Yes	Yes	Not	Not	Not	Not	Not	Not	Not	Yes
110088	27.12.89	Neg	Suspected	Group	Female	3.00	Nee	No	Primary school	Other people	More severe	Not true	True	True	True	<25%	Seniors	Disagree	Agree	Disagree	Agree	Agree	Agree	Disagree	>10	Always	Yes	Never	Not	Always	Always	Never	Always	Yes	Yes	Not	Not	Not	Not	Not	Not	Not	Yes
110090	07.05.91	Neg	Suspected	Group	Female	1.00	Yes	Yes	University	Other people	More severe	Not true	True	True	Not true	<25%	Seniors	Disagree	Disagree	Disagree	Disagree	Agree	Disagree	Disagree	7_9	Sometimes	Yes	Never	Not	Always	Almost always	Sometimes	Always	Yes	Possible	Not	Probabaly not	Not	Not	Not	Not	Not	No
110093	07.09.70	Neg	Suspected	Group	Male	5.00	Nee	No	MBO	Other people	More severe	Not true	Not true	True	Not true	25-50%	Seniors	Disagree	Disagree	Disagree	Agree	Agree	Disagree	Disagree	7_9	Almost always	Yes	Never	Not	Always	Almost always	Sometimes	Always	Yes	Probabaly not	Probabaly not	Not	Not	Not	Not	Not	Not	No
110094	07.12.77	Neg	Suspected	Group	Female	6.00	Na	No	MBO	Other people	More severe	Not true	True	True	Not true	<25%	Seniors	Disagree	Disagree	Disagree	Disagree	Agree	Disagree	Disagree	>10	Always	Yes	Almost never	Not	Always	Almost always	Sometimes	Sometimes	Probabaly	Probabaly not	Not	Not	Probabaly not	Not	Probabaly not	Probabaly not	Not	No
110095	22.09.74	Neg	Suspected	Group	Male	3.00	Na	Yes	University	Material	More severe	Not true	True	Not true	Not true	<25%	Seniors	Agree	Disagree	Agree	Agree	Agree	Agree	Disagree	>10	Always	Yes	Never	Not	Almost always	Sometimes	Almost always	Almost always	Probabaly	Possible	Probabaly not	Probabaly not	Probabaly not	Not	Not	Not	Probabaly not	No
110096	11.02.56	Neg	Suspected	Group	Female	1.00	Yes	No	HBO	Other people	More severe	Not true	True	True	Not true	>50%	Seniors	Disagree	Disagree	Disagree	Disagree	Disagree	Disagree	Disagree	4_6	Always	Yes	Never	Probabaly not	Almost always	Sometimes	Almost always	Never	Yes	Yes	Not	Probabaly not	Not	Not	Not	Not	Not	No
110104	22.01.38	Neg	Suspected	Group	Male	1.00	Na	No	Primary school	Material	More severe	Not true	True	True	Not true	<25%	Seniors	Disagree	Disagree	Disagree	Agree	Agree	Disagree	Agree	4_6	Sometimes	Yes	Almost never	Not	Sometimes	Almost always	Almost always	Sometimes	Yes	Not	Not	Probabaly not	Not	Not	Probabaly not	Probabaly not	Not	No
110105	06.05.54	Neg	Suspected	Group	Female	2.00	Nee	No	MBO	Other people	More severe	Not true	True	True	Not true	<25%	Seniors	Agree	Disagree	Disagree	Agree	Agree	Disagree	Disagree	>10	Always	Yes	Never	Not	Always	Almost always	Almost never	Always	Yes	Probabaly	Not	Not	Not	Not	Not	Not	Not	No
110106	31.08.66	Neg	Suspected	Group	Female	2.00	Yes	Yes	HBO	Other people	More severe	Not true	Not true	True	Not true	25-50%	Seniors	Disagree	Disagree	Disagree	Agree	Agree	Disagree	Disagree	>10	Almost always	Yes	Almost always	Not	Almost always	Almost always	Almost always	Always	Yes	Probabaly	Not	Probabaly not	Probabaly not	Not	Probabaly not	Not	Probabaly not	No
110108	13.01.84	Neg	Suspected	Group	Female	2.00	Nee	Yes	HBO	Other people	Comparable	Not true	True	True	Not true	<25%	Seniors	Disagree	Disagree	Disagree	Disagree	Agree	Disagree	Disagree	>10	Almost always	Yes	Never	Not	Always	Sometimes	Almost never	Almost never	Yes	Probabaly not	Not	Not	Probabaly not	Not	Not	Not	Not	No
110113	24.10.75	Neg	Suspected	Group	Male	4.00	Yes	No	MBO	Other people	More severe	Not true	True	True	Not true	<25%	Seniors	Disagree	Disagree	Disagree	Disagree	Agree	Disagree	Disagree	7_9	Almost always	Yes	Never	Not	Always	Almost always	Sometimes	Almost always	Yes	Probabaly not	Not	Not	Not	Probabaly not	Not	Not	Not	No
110117	17.10.71	Neg	Suspected	Group	Female	4.00	Yes	Yes	HBO	Other people	More severe	Not true	True	True	Not true	<25%	Seniors	Disagree	Disagree	Disagree	Disagree	Agree	Disagree	Agree	4_6	Almost always	Yes	Never	Not	Almost always	Almost always	Sometimes	Almost always	Probabaly	Probabaly	Not	Not	Not	Not	Not	Not	Not	No
110118	03.08.42	Neg	Suspected	Group	Female	2.00	Nee	Yes	MBO	Other people	More severe	Not true	Not true	Not true	Not true	25-50%	Seniors	Disagree	Disagree	Disagree	Disagree	Disagree	Agree	Agree	7_9	Almost always	Yes	Never	Not	Always	Always	Sometimes	Always	Yes	Probabaly	Not	Not	Not	Not	Not	Not	Not	No
110122	17.01.99	Neg	Suspected	Group	Male	3.00	Yes	No	MBO	Other people	Comparable	Not true	True	True	Not true	<25%	Seniors	Disagree	Agree	Disagree	Disagree	Disagree	Agree	Agree	>10	Almost always	Yes	Never	Not	Always	Sometimes	Always	Almost never	Yes	Possible	Probabaly not	Probabaly not	Probabaly not	Probabaly not	Probabaly not	Not	Probabaly not	No
110123	16.06.99	Neg	Suspected	Group	Female	7.00	Nee	No	HBO	Other people	More severe	Not true	True	True	Not true	25-50%	Seniors	Agree	Agree	Agree	Disagree	Agree	Disagree	Disagree	7_9	Almost always	Yes	Never	Not	Always	Sometimes	Sometimes	Sometimes	Yes	Possible	Not	Not	Probabaly not	Not	Not	Not	Not	No
110125	20.05.57	Neg	Suspected	Group	Female	1.00	Yes	Yes	HBO	Other people	More severe	Not true	True	True	Not true	<25%	Seniors	Disagree	Disagree	Disagree	Disagree	Agree	Disagree	Disagree	4_6	Almost always	Yes	Never	Not	Always	Almost always	Sometimes	Sometimes	Yes	Yes	Not	Probabaly not	Not	Not	Not	Not	Possible	No
110126	10.09.59	Neg	Suspected	Group	Male	3.00	Nee	Yes	HBO	Other people	More severe	Not true	True	True	Not true	25-50%	Seniors	Agree	Disagree	Disagree	Disagree	Agree	Disagree	Agree	4_6	Almost always	Yes	Almost always	Probabaly not	Always	Sometimes	Always	Sometimes	Probabaly	Possible	Not	Not	Not	Probabaly not	Not	Not	Not	No
110134	02.07.84	Neg	Suspected	Group	Male	1.00	Nee	No	MBO	Other people	More severe	Not true	True	Not true	Not true	<25%	Seniors	Disagree	Disagree	Agree	Disagree	Agree	Agree	Agree	7_9	Sometimes	Yes	Never	Probabaly not	Almost always	Never	Sometimes	Almost always	Probabaly not	Not	Not	Not	Not	Not	Not	Not	Not	No
110137	22.07.53	Neg	Suspected	Group	Female	1.00	Na	No	VWO	Other people	More severe	Not true	Not true	True	Not true	25-50%	Seniors	Disagree	Disagree	Disagree	Disagree	Agree	Disagree	Disagree	4_6	Always	Yes	Never	Not	Always	Almost always	Sometimes	Never	Yes	Yes	Not	Probabaly not	Not	Not	Probabaly not	Probabaly not	Not	No
110138	04.03.68	Neg	Suspected	Group	Female	2.00	Yes	No	University	Other people	More severe	Not true	True	True	Not true	<25%	Seniors	Disagree	Disagree	Disagree	Agree	Agree	Disagree	Disagree	1_3	Almost never	Yes	Never	Not	Always	Almost always	Sometimes	Always	Yes	Yes	Not	Not	Not	Not	Not	Not	Not	No
110139	13.11.71	Neg	Suspected	Group	Female	3.00	Nee	No	VMBO	Other people	More severe	Not true	True	True	Not true	<25%	Seniors	Disagree	Disagree	Disagree	Disagree	Agree	Disagree	Agree	>10	Always	Yes	Sometimes	Not	Always	Always	Never	Always	Yes	Yes	Not	Not	Not	Not	Probabaly not	Not	Not	No
110140	11.09.81	Neg	Suspected	Group	Female	5.00	Na	Yes	VMBO	Other people	More severe	Not true	True	Not true	Not true	25-50%	Seniors	Agree	Agree	Agree	Agree	Agree	Disagree	Disagree	>10	Always	Yes	Almost always	Not	Always	Almost always	Never	Always	Yes	Probabaly not	Not	Not	Not	Not	Not	Not	Not	No
110141	17.03.59	Neg	Suspected	Group	Male	2.00	Na	Yes	HBO	Other people	Comparable	Not true	True	True	Not true	<25%	Seniors	Agree	Disagree	Disagree	Disagree	Agree	Disagree	Disagree	4_6	Always	Yes	Never	Not	Always	Almost always	Never	Almost always	Probabaly	Yes	Not	Not	Probabaly not	Not	Not	Not	Not	No
110142	09.09.91	Neg	Suspected	Group	Female	2.00	Na	No	MBO	Material	More severe	Not true	Not true	True	True	25-50%	Seniors	Agree	Agree	Agree	Agree	Disagree	Agree	Agree	4_6	Almost always	Probabaly not	Never	Not	Always	Almost always	Sometimes	Sometimes	Yes	Yes	Not	Not	Probabaly not	Probabaly not	Not	Not	Probabaly not	No
110143	12.09.96	Neg	Suspected	Group	Female	3.00	Nee	No	University	Other people	More severe	Not true	True	True	Not true	<25%	Seniors	Disagree	Disagree	Disagree	Agree	Agree	Disagree	Disagree	4_6	Sometimes	Yes	Sometimes	Not	Almost always	Almost always	Always	Always	Yes	Probabaly not	Probabaly not	Probabaly not	Probabaly not	Probabaly not	Probabaly not	Not	Not	No
110145	05.10.57	Neg	Suspected	Group	Female	2.00	Nee	No	VMBO	Other people	More severe	Not true	True	True	Not true	<25%	Seniors	Agree	Disagree	Disagree	Disagree	Agree	Disagree	Agree	1_3	Always	Yes	Never	Not	Always	Almost always	Almost never	Almost always	Yes	Yes	Not	Probabaly not	Not	Not	Not	Not	Not	No
110150	10.11.54	Neg	Suspected	Group	Female	1.00	Nee	No	Primary school	Other people	Minder ernstig	Not true	True	True	True	25-50%	Seniors	Disagree	Disagree	Agree	Agree	Disagree	Agree	Agree	>10	Always	Yes	Always	Not	Always	Almost never	Never	Almost always	Possible	Yes	Not	Not	Probabaly not	Probabaly not	Not	Not	Not	Yes
110169	31.10.57	Neg	Suspected	Group	Male	1.00	Nee	No	Primary school	Other people	Minder ernstig	True	True	True	Not true	<25%	Seniors	Agree	Disagree	Disagree	Disagree	Disagree	Disagree	Disagree	>10	Almost always	Yes	Never	Not	Always	Almost always	Sometimes	Sometimes	Yes	Possible	Not	Not	Not	Not	Not	Not	Not	No
110173	11.04.87	Neg	Suspected	Group	Female	3.00	Na	No	VMBO	Other people	More severe	Not true	True	True	Not true	<25%	Seniors	Disagree	Disagree	Agree	Agree	Agree	Disagree	Disagree	>10	Always	Yes	Never	Not	Almost always	Almost always	Sometimes	Almost always	Yes	Possible	Probabaly not	Not	Not	Not	Not	Probabaly not	Probabaly not	No
110177	16.07.36	Neg	Suspected	Group	Female	2.00	Nee	No	HBO	Other people	More severe	Not true	Not true	True	Not true	<25%	Seniors	Agree	Disagree	Disagree	Agree	Agree	Disagree	Disagree	4_6	Sometimes	Yes	Never	Not	Always	Almost always	Almost always	Always	Yes	Yes	Not	Not	Probabaly not	Not	Not	Not	Not	No
110185	11.07.92	Neg	Suspected	Group	Male	2.00	Yes	No	University	Other people	More severe	Not true	True	True	Not true	<25%	Seniors	Disagree	Disagree	Agree	Agree	Agree	Disagree	Disagree	7_9	Almost always	Yes	Never	Not	Almost always	Almost always	Always	Almost always	Probabaly	Probabaly	Probabaly not	Probabaly not	Not	Probabaly not	Probabaly not	Not	Possible	Yes
110190	27.09.46	Neg	Suspected	Group	Male	2.00	Nee	No	VWO	Other people	More severe	Not true	True	True	Not true	25-50%	Seniors	Agree	Agree	Disagree	Disagree	Disagree	Disagree	Disagree	>10	Always	Yes	Never	Not	Almost always	Almost always	Sometimes	Almost always	Probabaly	Yes	Not	Probabaly not	Not	Not	Not	Not	Possible	No
110194	16.09.92	Neg	Suspected	Group	Male	2.00	Yes	Yes	HBO	Other people	More severe	Not true	Not true	True	Not true	<25%	Seniors	Disagree	Disagree	Agree	Agree	Agree	Agree	Disagree	4_6	Almost always	Yes	Never	Not	Almost always	Always	Always	Always	Yes	Yes	Not	Probabaly not	Probabaly not	Not	Probabaly not	Not	Probabaly not	No
110195	16.08.81	Neg	Suspected	Group	Female	6.00	Yes	Yes	HBO	Other people	More severe	Not true	True	True	Not true	25-50%	Seniors	Disagree	Disagree	Disagree	Disagree	Agree	Disagree	Disagree	>10	Always	Yes	Never	Not	Always	Always	Almost never	Always	Yes	Possible	Probabaly not	Not	Not	Not	Not	Probabaly not	Not	No
110206	27.02.66	Neg	Suspected	Group	Female	3.00	Nee	No	VMBO	Other people	More severe	Not true	True	True	Not true	>50%	Seniors	Agree	Agree	Agree	Agree	Agree	Agree	Disagree	>10	Almost always	Yes	Never	Not	Always	Sometimes	Almost never	Almost always	Yes	Probabaly	Not	Not	Not	Not	Not	Not	Not	No
110209	27.10.59	Neg	Suspected	Group	Female	3.00	Na	No	VMBO	Other people	More severe	Not true	True	True	Not true	25-50%	Seniors	Disagree	Disagree	Disagree	Disagree	Disagree	Disagree	Disagree	>10	Always	Yes	Never	Not	Always	Always	Sometimes	Almost always	Yes	Yes	Not	Not	Not	Probabaly not	Not	Not	Probabaly not	No
110211	08.12.74	Neg	Suspected	Group	Female	3.00	Yes	Yes	HBO	Other people	More severe	Not true	True	True	Not true	<25%	Seniors	Disagree	Disagree	Disagree	Disagree	Agree	Disagree	Disagree	>10	Sometimes	Yes	Almost never	Not	Almost always	Sometimes	Sometimes	Sometimes	Probabaly	Probabaly not	Not	Probabaly not	Not	Probabaly not	Probabaly not	Not	Not	No
110212	18.12.75	Neg	Suspected	Group	Female	2.00	Yes	No	HBO	Other people	More severe	Not true	True	True	Not true	<25%	Seniors	Disagree	Agree	Agree	Agree	Agree	Disagree	Disagree	4_6	Almost always	Yes	Almost never	Not	Sometimes	Almost always	Sometimes	Always	Yes	Possible	Not	Probabaly not	Probabaly not	Probabaly not	Not	Not	Not	No
110215	09.02.54	Neg	Suspected	Group	Male	2.00	Yes	Yes	University	Other people	More severe	Not true	True	True	Not true	<25%	Seniors	Disagree	Disagree	Disagree	Disagree	Agree	Disagree	Disagree	7_9	Sometimes	Yes	Never	Not	Always	Almost always	Sometimes	Sometimes	Probabaly	Yes	Not	Probabaly not	Not	Probabaly not	Probabaly not	Not	Not	No
110218	28.09.62	Neg	Suspected	Group	Male	3.00	Nee	No	MBO	Other people	More severe	Not true	True	True	Not true	25-50%	Aldults	Agree	Agree	Disagree	Disagree	Disagree	Disagree	Disagree	>10	Sometimes	Probabaly	Sometimes	Not	Almost always	Never	Sometimes	Almost never	Yes	Yes	Not	Not	Not	Not	Not	Not	Not	No
110001	07.09.57	Pos	Suspected	Group	Male	1.00	Nee	No	Primary school	Other people	More severe	True	True	True	Not true	>50%	Seniors	Disagree	Disagree	Disagree	Disagree	Agree	Agree	Agree	>10	Sometimes	Possible	Sometimes	Not	Almost always	Always	Almost never	Sometimes	Yes	Yes	Not	Not	Probabaly not	Not	Not	Not	Not	No
110006	04.11.55	Pos	Suspected	Group	Female	1.00	Yes	Yes	HBO	Material	More severe	Not true	True	True	Not true	<25%	Seniors	Disagree	Disagree	Disagree	Agree	Agree	Disagree	Disagree	>10	Always	Yes	Never	Not	Almost always	Never	Never	Always	Not	Yes	Not	Not	Not	Not	Not	Not	Not	No
110014	27.08.73	Pos	Suspected	Group	Male	7.00	Yes	No	HBO	Material	More severe	Not true	True	True	Not true	25-50%	Seniors	Disagree	Disagree	Agree	Disagree	Disagree	Disagree	Disagree	>10	Almost always	Yes	Never	Not	Always	Almost always	Never	Always	Yes	Probabaly	Not	Not	Not	Not	Probabaly not	Not	Not	No
110021	22.02.62	Pos	Suspected	Group	Female	3.00	Nee	Yes	MBO	Other people	More severe	Not true	True	True	Not true	>50%	Seniors	Agree	Agree	Agree	Agree	Agree	Disagree	Disagree	>10	Always	Yes	Never	Not	Always	Never	Never	Never	Probabaly not	Yes	Not	Not	Not	Not	Not	Not	Not	No
110022	13.07.53	Pos	Suspected	Group	Male	1.00	Na	No	Primary school	Other people	More severe	Not true	True	True	Not true	<25%	Seniors	Disagree	Disagree	Disagree	Disagree	Agree	Disagree	Disagree	4_6	Almost always	Probabaly not	Almost never	Not	Almost always	Always	Almost always	Always	Yes	Yes	Not	Not	Not	Not	Not	Not	Not	No
110024	19.12.55	Pos	Suspected	Group	Male	1.00	Yes	No	Primary school	Material	More severe	Not true	True	True	True	<25%	Seniors	Disagree	Agree	Agree	Agree	Agree	Agree	Disagree	4_6	Always	Yes	Never	Not	Always	Always	Never	Always	Yes	Yes	Not	Not	Not	Not	Not	Not	Not	No
110029	13.05.68	Pos	Suspected	Group	Male	1.00	Na	Yes	University	Other people	More severe	Not true	True	True	Not true	25-50%	Seniors	Disagree	Disagree	Agree	Agree	Disagree	Disagree	Disagree	7_9	Almost always	Yes	Almost never	Not	Always	Sometimes	Sometimes	Always	Probabaly	Yes	Not	Not	Not	Probabaly not	Not	Not	Possible	No
110030	10.11.74	Pos	Suspected	Group	Female	7.00	Na	No	MBO	Other people	More severe	Not true	Not true	True	True	>50%	Seniors	Agree	Agree	Agree	Disagree	Agree	Agree	Disagree	>10	Always	Yes	Sometimes	Not	Always	Almost always	Sometimes	Always	Yes	Yes	Not	Not	Not	Not	Not	Not	Probabaly not	No
110038	22.12.92	Pos	Suspected	Group	Male	5.00	Nee	No	MBO	Material	More severe	Not true	Not true	True	Not true	>50%	Seniors	Disagree	Disagree	Agree	Agree	Agree	Disagree	Disagree	7_9	Always	Yes	Never	Not	Always	Almost always	Almost never	Always	Yes	Yes	Not	Not	Not	Not	Not	Not	Not	No
110045	21.05.88	Pos	Suspected	Group	Female	4.00	Nee	Yes	MBO	Other people	More severe	Not true	True	True	Not true	>50%	Seniors	Agree	Agree	Disagree	Agree	Agree	Disagree	Disagree	>10	Almost always	Yes	Never	Not	Always	Sometimes	Almost never	Sometimes	Probabaly	Not	Not	Not	Not	Not	Not	Not	Not	No
110049	08.03.81	Pos	Suspected	Group	Female	3.00	Yes	No	HBO	Material	More severe	Not true	True	True	Not true	<25%	Seniors	Agree	Agree	Agree	Agree	Disagree	Agree	Disagree	>10	Sometimes	Possible	Never	Not	Always	Sometimes	Almost always	Almost always	Probabaly not	Probabaly not	Probabaly not	Probabaly not	Probabaly not	Not	Probabaly not	Probabaly not	Probabaly not	No
110052	21.08.85	Pos	Suspected	Group	Female	1.00	Nee	Yes	University	Other people	More severe	Not true	True	True	Not true	<25%	Seniors	Disagree	Disagree	Agree	Agree	Agree	Agree	Disagree	>10	Almost always	Yes	Never	Not	Almost always	Almost always	Never	Always	Yes	Yes	Not	Probabaly not	Not	Not	Not	Not	Not	No
110066	12.01.84	Pos	Suspected	Group	Female	4.00	Nee	Yes	HBO	Other people	More severe	Not true	True	Not true	Not true	25-50%	Seniors	Agree	Disagree	Disagree	Agree	Agree	Disagree	Disagree	>10	Always	Yes	Never	Not	Always	Always	Never	Always	Probabaly	Possible	Not	Not	Not	Not	Not	Not	Not	No
110067	06.05.49	Pos	Suspected	Group	Male	2.00	Na	No	HBO	Other people	More severe	Not true	True	True	Not true	<25%	Seniors	Disagree	Disagree	Agree	Agree	Agree	Disagree	Disagree	7_9	Almost always	Yes	Never	Not	Always	Always	Sometimes	Sometimes	Probabaly	Yes	Probabaly not	Probabaly not	Not	Not	Not	Not	Not	No
110078	23.08.68	Pos	Suspected	Group	Male	3.00	Yes	Yes	MBO	Material	More severe	Not true	True	True	Not true	25-50%	Seniors	Agree	Disagree	Agree	Disagree	Agree	Disagree	Disagree	1_3	Sometimes	Yes	Never	Not	Always	Almost always	Sometimes	Almost always	Possible	Possible	Not	Probabaly not	Probabaly not	Not	Probabaly not	Probabaly not	Not	No
110089	01.12.57	Pos	Suspected	Group	Male	3.00	Nee	No	VMBO	Other people	More severe	Not true	True	True	Not true	25-50%	Seniors	Agree	Disagree	Disagree	Disagree	Agree	Disagree	Disagree	4_6	Almost always	Probabaly not	Always	Not	Always	Almost always	Sometimes	Always	Probabaly not	Probabaly	Not	Not	Not	Not	Not	Not	Not	No
110099	01.07.62	Pos	Suspected	Group	Male	3.00	Nee	No	VMBO	Other people	More severe	True	True	True	True	>50%	Aldults	Disagree	Disagree	Agree	Disagree	Agree	Agree	Agree	>10	Always	Yes	Almost always	Not	Almost always	Always	Sometimes	Always	Yes	Yes	Not	Not	Probabaly not	Not	Not	Not	Not	No
110102	06.05.94	Pos	Suspected	Group	Female	2.00	Nee	No	MBO	Other people	More severe	Not true	True	True	True	25-50%	Seniors	Disagree	Agree	Agree	Disagree	Agree	Disagree	Disagree	7_9	Almost always	Yes	Never	Not	Almost always	Sometimes	Never	Sometimes	Yes	Yes	Probabaly not	Probabaly not	Not	Not	Not	Not	Possible	No
110112	12.04.75	Pos	Suspected	Group	Female	4.00	Yes	Yes	HBO	Other people	More severe	Not true	True	Not true	Not true	<25%	Seniors	Disagree	Disagree	Disagree	Disagree	Agree	Disagree	Disagree	>10	Always	Yes	Almost always	Not	Always	Always	Almost never	Always	Yes	Yes	Not	Not	Not	Not	Not	Not	Not	No
110114	09.07.57	Pos	Suspected	Group	Male	3.00	Yes	No	MBO	Other people	More severe	Not true	True	True	Not true	<25%	Seniors	Disagree	Disagree	Disagree	Disagree	Agree	Disagree	Disagree	7_9	Almost always	Yes	Never	Not	Always	Almost always	Almost never	Always	Yes	Probabaly not	Probabaly not	Not	Not	Not	Not	Not	Not	No
110115	24.12.66	Pos	Suspected	Group	Female	1.00	Nee	Yes	MBO	Other people	More severe	Not true	True	True	Not true	25-50%	Seniors	Disagree	Agree	Agree	Agree	Agree	Disagree	Disagree	>10	Always	Yes	Never	Not	Almost never	Never	Almost never	Always	Yes	Yes	Not	Not	Probabaly not	Not	Probabaly not	Not	Probabaly	No
110124	16.07.50	Pos	Suspected	Group	Male	5.00	Nee	No	MBO	Other people	More severe	Not true	True	True	Not true	25-50%	Seniors	Disagree	Disagree	Disagree	Disagree	Agree	Disagree	Disagree	Not	Always	Possible	Never	Not	Always	Always	Never	Always	Yes	Yes	Probabaly not	Not	Not	Not	Not	Not	Not	No
110147	01.08.86	Pos	Suspected	Group	Female	4.00	Nee	Yes	MBO	Other people	More severe	Not true	True	True	Not true	25-50%	Aldults	Disagree	Disagree	Disagree	Disagree	Agree	Disagree	Disagree	>10	Almost always	Yes	Never	Not	Almost always	Sometimes	Almost never	Always	Yes	Yes	Not	Not	Not	Not	Not	Not	Not	Yes
110148	28.05.60	Pos	Suspected	Group	Female	2.00	Nee	Yes	MBO	Material	More severe	Not true	True	Not true	Not true	<25%	Seniors	Disagree	Disagree	Disagree	Disagree	Agree	Disagree	Disagree	>10	Always	Yes	Sometimes	Not	Always	Sometimes	Almost never	Always	Probabaly	Not	Probabaly not	Not	Not	Not	Probabaly not	Not	Possible	No
110151	17.11.73	Pos	Suspected	Group	Female	2.00	Nee	Yes	HBO	Other people	More severe	Not true	True	True	Not true	<25%	Seniors	Agree	Agree	Disagree	Agree	Agree	Disagree	Agree	1_3	Almost always	Yes	Always	Not	Always	Almost never	Never	Almost never	Yes	Probabaly not	Not	Not	Probabaly not	Not	Not	Not	Not	No
110152	08.10.63	Pos	Suspected	Group	Female	2.00	Yes	Yes	MBO	Other people	More severe	Not true	True	True	Not true	>50%	Seniors	Disagree	Disagree	Disagree	Disagree	Agree	Disagree	Disagree	7_9	Always	Yes	Almost never	Not	Almost always	Almost never	Never	Always	Probabaly	Yes	Not	Not	Not	Not	Probabaly not	Probabaly not	Not	No
110153	04.09.33	Pos	Suspected	Group	Female	1.00	Na	No	HBO	Other people	More severe	Not true	True	True	Not true	<25%	Seniors	Agree	Disagree	Disagree	Agree	Agree	Disagree	Disagree	>10	Almost never	Yes	Never	Not	Always	Always	Sometimes	Almost never	Probabaly	Yes	Not	Probabaly not	Not	Not	Not	Not	Not	No
110156	28.01.94	Pos	Suspected	Group	Female	3.00	Nee	Yes	HBO	Other people	More severe	Not true	True	True	Not true	<25%	Seniors	Disagree	Agree	Agree	Disagree	Agree	Disagree	Disagree	>10	Almost always	Yes	Never	Not	Always	Sometimes	Sometimes	Always	Yes	Probabaly not	Probabaly not	Not	Not	Not	Not	Not	Not	No
110159	20.06.57	Pos	Suspected	Group	Female	3.00	Nee	Yes	MBO	Other people	More severe	Not true	True	True	Not true	<25%	Seniors	Disagree	Disagree	Disagree	Disagree	Agree	Disagree	Disagree	4_6	Always	Yes	Sometimes	Not	Always	Sometimes	Always	Sometimes	Yes	Yes	Not	Not	Not	Not	Not	Not	Not	No
110166	29.01.60	Pos	Suspected	Group	Female	2.00	Yes	No	HBO	Other people	More severe	Not true	Not true	True	Not true	<25%	Seniors	Disagree	Disagree	Disagree	Disagree	Agree	Disagree	Disagree	>10	Always	Yes	Never	Not	Always	Almost always	Sometimes	Always	Yes	Possible	Probabaly not	Probabaly not	Probabaly not	Not	Not	Not	Not	No
110167	08.06.85	Pos	Suspected	Group	Female	4.00	Na	Yes	MBO	Other people	More severe	Not true	True	True	True	<25%	Seniors	Agree	Agree	Agree	Disagree	Agree	Disagree	Disagree	7_9	Almost never	Yes	Almost never	Not	Sometimes	Almost always	Almost always	Always	Yes	Yes	Not	Not	Not	Not	Not	Not	Probabaly not	No
110210	11.10.79	Pos	Suspected	Group	Male	4.00	Nee	No	MBO	Material	More severe	Not true	True	True	Not true	25-50%	Seniors	Agree	Disagree	Disagree	Disagree	Agree	Agree	Disagree	>10	Almost always	Yes	Sometimes	Not	Always	Almost always	Sometimes	Always	Yes	Yes	Not	Probabaly not	Not	Not	Not	Not	Not	No
110219	09.07.95	Pos	Suspected	Group	Female	2.00	Nee	No	MBO	Other people	More severe	Not true	True	True	Not true	<25%	Seniors	Agree	Disagree	Disagree	Agree	Agree	Disagree	Agree	>10	Always	Yes	Sometimes	Not	Always	Sometimes	Sometimes	Always	Yes	Possible	Probabaly not	Not	Not	Not	Not	Not	Not	No
110009	23.06.90	na	Not suspected	Control group	Female	3.00	Na	No	MBO	Other people	Comparable	Not true	True	True	Not true	<25%	Seniors	Agree	Agree	Agree	Agree	Disagree	Agree	Agree	>10	Sometimes	Possible	Always	Not	Always	Always	Never	Always	Probabaly	Probabaly	Not	Not	Probabaly not	Not	Not	Not	Not	No
110019	11.02.78	na	Not suspected	Control group	Male	6.00	Na	No	VMBO	Other people	More severe	Not true	True	True	Not true	25-50%	Seniors	Disagree	Disagree	Disagree	Agree	Agree	Disagree	Disagree	1_3	Never	Probabaly	Never	Not	Always	Almost never	Sometimes	Never	Possible	Probabaly	Not	Not	Not	Not	Not	Not	Probabaly not	No
110034	31.01.74	na	Not suspected	Control group	Female	4.00	Na	No	University	Other people	More severe	Not true	True	True	Not true	25-50%	Seniors	Agree	Agree	Agree	Agree	Agree	Disagree	Agree	1_3	Sometimes	Yes	Never	Not	Almost always	Almost always	Sometimes	Almost never	Probabaly	Probabaly not	Not	Probabaly not	Not	Not	Probabaly not	Not	Possible	No
110097	07.08.66	na	Not suspected	Control group	Female	3.00	Nee	Yes	HBO	Other people	Comparable	Not true	Not true	True	Not true	>50%	Seniors	Disagree	Disagree	Disagree	Disagree	Agree	Disagree	Disagree	7_9	Almost always	Yes	Never	Not	Never	Never	Never	Never	Probabaly	Possible	Not	Not	Not	Not	Not	Not	Not	No
110110	22.01.53	na	Not suspected	Control group	Male	4.00	Na	No	HBO	Other people	More severe	Not true	True	True	True	<25%	Seniors	Disagree	Disagree	Disagree	Disagree	Agree	Disagree	Agree	7_9	Almost always	Yes	Always	Not	Always	Always	Almost always	Almost always	Yes	Yes	Not	Not	Not	Not	Not	Not	Not	No
110111	21.11.01	na	Not suspected	Control group	Male	5.00	Nee	No	MBO	Other people	More severe	Not true	True	True	Not true	<25%	Seniors	Disagree	Disagree	Disagree	Agree	Agree	Disagree	Disagree	4_6	Always	Yes	Almost never	Not	Always	Almost never	Sometimes	Never	Yes	Probabaly	Not	Not	Probabaly not	Probabaly not	Not	Not	Not	No
110120	22.02.62	na	Not suspected	Control group	Female	3.00	Nee	Yes	MBO	Other people	More severe	Not true	True	True	Not true	>50%	Seniors	Agree	Agree	Agree	Agree	Agree	Disagree	Disagree	>10	Always	Probabaly	Almost never	Not	Always	Always	Always	Always	Yes	Yes	Not	Not	Not	Not	Not	Not	Probabaly not	No
110129	11.10.57	na	Not suspected	Control group	Male	4.00	Nee	No	VMBO	Other people	More severe	Not true	True	True	Not true	<25%	Seniors	Disagree	Disagree	Disagree	Disagree	Agree	Disagree	Disagree	>10	Always	Yes	Never	Not	Always	Almost never	Sometimes	Always	Probabaly	Probabaly	Not	Not	Not	Not	Not	Not	Not	No
110131	17.02.46	na	Not suspected	Control group	Female	5.00	Nee	No	VMBO	Other people	More severe	Not true	True	True	Not true	<25%	Seniors	Disagree	Disagree	Disagree	Disagree	Agree	Disagree	Disagree	4_6	Always	Yes	Never	Not	Almost always	Never	Never	Never	Yes	Yes	Not	Not	Not	Not	Not	Not	Not	No
110136	20.11.99	na	Not suspected	Control group	Female	2.00	Na	No	VMBO	Other people	More severe	Not true	Not true	True	True	>50%	Seniors	Disagree	Disagree	Disagree	Disagree	Agree	Disagree	Disagree	4_6	Sometimes	Yes	Never	Not	Almost always	Almost never	Sometimes	Almost always	Probabaly	Yes	Not	Not	Probabaly not	Not	Not	Not	Not	No
110146	02.02.52	na	Not suspected	Control group	Male	6.00	Nee	No	MBO	Other people	More severe	Not true	Not true	True	Not true	<25%	Seniors	Agree	Disagree	Disagree	Agree	Agree	Disagree	Disagree	4_6	Almost always	Yes	Almost never	Not	Always	Always	Almost never	Almost always	Yes	Probabaly	Not	Not	Not	Not	Not	Not	Not	No
110161	09.10.42	na	Not suspected	Control group	Female	1.00	Nee	Yes	VMBO	Other people	More severe	Not true	True	True	Not true	25-50%	Seniors	Disagree	Disagree	Disagree	Disagree	Agree	Disagree	Disagree	4_6	Almost always	Yes	Never	Not	Almost always	Almost always	Never	Almost always	Yes	Yes	Not	Probabaly not	Not	Not	Not	Not	Not	No
110162	22.06.86	na	Not suspected	Control group	Male	1.00	Na	No	MBO	Other people	More severe	Not true	True	True	Not true	<25%	Seniors	Disagree	Disagree	Agree	Disagree	Agree	Agree	Disagree	7_9	Almost always	Yes	Never	Not	Sometimes	Always	Never	Always	Yes	Probabaly	Not	Not	Probabaly not	Not	Not	Not	Possible	No
110163	11.10.61	na	Not suspected	Control group	Male	4.00	Yes	No	HBO	Other people	Comparable	Not true	True	True	Not true	<25%	Seniors	Agree	Disagree	Agree	Agree	Agree	Disagree	Disagree	4_6	Always	Yes	Never	Not	Almost always	Almost always	Sometimes	Almost always	Yes	Possible	Not	Not	Not	Not	Not	Not	Not	No
110164	23.09.90	na	Not suspected	Control group	Female	1.00	Yes	Yes	HBO	Other people	More severe	Not true	True	True	Not true	<25%	Seniors	Disagree	Disagree	Agree	Agree	Agree	Disagree	Disagree	4_6	Almost always	Yes	Never	Probabaly not	Sometimes	Always	Always	Never	Probabaly	Not	Not	Probabaly not	Probabaly not	Probabaly not	Not	Not	Possible	No
110171	02.06.77	na	Not suspected	Control group	Male	1.00	Nee	No	HBO	Material	Comparable	Not true	True	True	Not true	<25%	Seniors	Agree	Agree	Agree	Agree	Agree	Disagree	Disagree	>10	Almost always	Yes	Never	Not	Always	Almost always	Sometimes	Almost never	Yes	Possible	Not	Not	Not	Not	Not	Probabaly not	Not	No
110171	24.12.84	na	Not suspected	Control group	Female	4.00	Yes	No	MBO	Other people	More severe	Not true	Not true	True	Not true	25-50%	Seniors	Agree	Agree	Agree	Agree	Agree	Disagree	Agree	>10	Almost always	Yes	Never	Not	Always	Almost always	Sometimes	Always	Yes	Yes	Not	Probabaly not	Probabaly not	Not	Probabaly not	Probabaly not	Probabaly not	No
110172	25.06.46	na	Not suspected	Control group	Male	2.00	Na	No	MBO	Other people	More severe	Not true	Not true	True	Not true	<25%	Seniors	Agree	Disagree	Disagree	Disagree	Agree	Disagree	Disagree	>10	Almost always	Yes	Never	Not	Always	Sometimes	Sometimes	Always	Yes	Probabaly not	Not	Not
110174	19.05.82	na	Not suspected	Control group	Female	4.00	Na	Yes	HBO	Other people	More severe	Not true	True	True	Not true	<25%	Seniors	Disagree	Disagree	Disagree	Disagree	Agree	Disagree	Disagree	>10	Sometimes	Probabaly	Never	Not	Always	Sometimes	Almost always	Almost never	Probabaly	Probabaly not	Not	Not	Not	Not	Not	Not	Probabaly not	No
110176	21.03.48	na	Not suspected	Control group	Male	3.00	Yes	No	MBO	Other people	Comparable	Not true	True	True	Not true	25-50%	Seniors	Disagree	Disagree	Disagree	Agree	Agree	Agree	Agree	4_6	Almost always	Yes	Never	Not	Always	Always	Never	Always	Yes	Not	Not	Not	Not	Not	Not	Not	Not	No
110178	13.07.77	na	Not suspected	Control group	Male	2.00	Na	No	University	Other people	Comparable	Not true	True	True	Not true	<25%	Seniors	Disagree	Disagree	Disagree	Disagree	Agree	Disagree	Disagree	>10	Always	Yes	Never	Not	Always	Almost always	Almost always	Always	Yes	Not	Probabaly not	Not	Not	Not	Not	Probabaly not	Not	No
110180	15.04.83	na	Not suspected	Control group	Female	4.00	Yes	No	HBO	Other people	More severe	Not true	True	True	Not true	<25%	Seniors	Disagree	Disagree	Disagree	Disagree	Agree	Disagree	Disagree	>10	Almost always	Yes	Never	Not	Always	Almost always	Always	Almost never	Yes	Probabaly	Not	Not	Probabaly not	Not	Not	Not	Not	No
110182	03.06.78	na	Not suspected	Control group	Male	4.00	Yes	No	Primary school	Dieren	More severe	Not true	True	True	Not true	25-50%	Seniors	Disagree	Disagree	Disagree	Disagree	Agree	Agree	Disagree	>10	Always	Not	Sometimes	Not	Sometimes	Always	Sometimes	Almost always	Yes	Probabaly	Not	Not	Not	Not	Not	Not	Probabaly not	No
110182	19.01.52	na	Not suspected	Control group	Female	4.00	Yes	Yes	HBO	Other people	Comparable	Not true	True	True	Not true	>50%	Seniors	Disagree	Disagree	Disagree	Disagree	Agree	Disagree	Agree	4_6	Almost always	Probabaly	Almost never	Not	Always	Almost always	Sometimes	Almost always	Yes	Probabaly not	Not	Not	Probabaly not	Not	Not	Not	Not	No
110184	12.07.67	na	Not suspected	Control group	Male	2.00	Na	No	VMBO	Other people	More severe	Not true	True	True	Not true	<25%	Seniors	Disagree	Disagree	Disagree	Disagree	Agree	Disagree	Disagree	4_6	Always	Yes	Never	Not	Almost always	Always	Almost always	Never	Yes	Not	Probabaly not	Not	Probabaly not	Not	Not	Not	Not	No
110186	26.08.76	na	Not suspected	Control group	Male	1.00	Yes	Yes	MBO	Other people	More severe	Not true	True	True	Not true	25-50%	Seniors	Disagree	Disagree	Disagree	Disagree	Disagree	Disagree	Disagree	4_6	Almost always	Possible	Never	Not	Almost always	Never	Never	Never	Yes	Yes	Not	Probabaly not	Not	Not	Probabaly not	Not	Not	No
110191	20.07.79	na	Not suspected	Control group	Male	5.00	Yes	No	MBO	Other people	More severe	True	True	True	Not true	<25%	Seniors	Disagree	Disagree	Disagree	Disagree	Disagree	Agree	Disagree	>10	Sometimes	Yes	Almost never	Not	Almost always	Always	Almost never	Almost always	Yes	Yes	Not	Probabaly not	Probabaly not	Not	Not	Not	Not	No
110192	17.08.53	na	Not suspected	Control group	Female	2.00	Na	No	HBO	Other people	More severe	Not true	True	True	Not true	<25%	Seniors	Disagree	Disagree	Disagree	Disagree	Agree	Disagree	Agree	>10	Always	Yes	Never	Not	Always	Almost always	Sometimes	Always	Yes	Probabaly	Not	Not	Probabaly not	Not	Not	Not	Not	No
110193	20.02.01	na	Not suspected	Control group	Male	3.00	Yes	No	MBO	Other people	Comparable	Not true	True	True	Not true	<25%	Seniors	Agree	Disagree	Disagree	Disagree	Agree	Disagree	Disagree	4_6	Almost always	Yes	Sometimes	Not	Always	Always	Almost never	Always	Yes	Probabaly	Not	Not	Not	Not	Not	Not	Probabaly not	No
110196	27.01.68	na	Not suspected	Control group	Male	2.00	Nee	No	Primary school	Other people	More severe	Not true	True	True	True	<25%	Seniors	Agree	Disagree	Agree	Agree	Agree	Agree	Disagree	4_6	Sometimes	Probabaly not	Never	Not	Almost always	Never	Never	Never	Probabaly	Yes	Not	Not	Probabaly not	Not	Not	Not	Not	No
110197	05.11.93	na	Not suspected	Control group	Female	3.00	Yes	No	MBO	Other people	More severe	Not true	Not true	True	Not true	<25%	Seniors	Agree	Agree	Agree	Agree	Agree	Agree	Agree	>10	Always	Yes	Almost always	Not	Always	Always	Almost never	Always	Yes	Yes	Not	Not	Not	Not	Not	Not	Not	No
110199	12.09.84	na	Not suspected	Control group	Female	3.00	Yes	Yes	HBO	Other people	More severe	Not true	True	True	Not true	>50%	Seniors	Agree	Agree	Agree	Agree	Agree	Agree	Disagree	7_9	Always	Probabaly	Never	Not	Always	Never	Never	Never	Yes	Probabaly not	Not	Probabaly not	Probabaly not	Probabaly not	Not	Not	Not	No
110200	16.06.56	na	Not suspected	Control group	Male	2.00	Na	No	MBO	Other people	More severe	Not true	True	True	True	<25%	Seniors	Disagree	Disagree	Disagree	Disagree	Disagree	Disagree	Disagree	7_9	Always	Yes	Almost never	Not	Always	Always	Sometimes	Almost never	Probabaly	Probabaly	Not	Not	Not	Not	Probabaly not	Not	Not	No
110201	20.05.67	na	Not suspected	Control group	Male	4.00	Nee	No	MBO	Other people	More severe	Not true	True	True	Not true	<25%	Seniors	Disagree	Agree	Agree	Disagree	Agree	Disagree	Agree	1_3	Almost never	Yes	Sometimes	Not	Almost always	Sometimes	Sometimes	Never	Yes	Yes	Not	Probabaly not	Probabaly not	Probabaly not	Probabaly not	Not	Not	No
110202	19.07.83	na	Not suspected	Control group	Male	1.00	Nee	Yes	MBO	Other people	More severe	Not true	True	True	Not true	<25%	Seniors	Agree	Disagree	Disagree	Agree	Agree	Disagree	Disagree	7_9	Always	Yes	Never	Not	Almost always	Always	Never	Always	Yes	Yes	Not	Not	Probabaly not	Not	Not	Probabaly not	Yes	No
110204	27.10.43	na	Not suspected	Control group	Female	1.00	Nee	No	MBO	Dieren	More severe	True	True	True	Not true	25-50%	Seniors	Disagree	Agree	Disagree	Disagree	Agree	Agree	Agree	>10	Always	Yes	Always	Not	Always	Almost always	Almost never	Never	Probabaly	Possible	Not	Not	Not	Not	Not	Not	Not	No
110205	15.05.64	na	Not suspected	Control group	Male	3.00	Yes	No	HBO	Material	More severe	Not true	Not true	True	Not true	25-50%	Seniors	Disagree	Disagree	Disagree	Disagree	Disagree	Agree	Disagree	4_6	Sometimes	Probabaly	Never	Not	Almost always	Almost always	Sometimes	Never	Probabaly	Probabaly not	Not	Probabaly not	Not	Not	Probabaly not	Not	Not	No
110207	25.07.94	na	Not suspected	Control group	Female	6.00	Yes	No	HBO	Other people	More severe	Not true	True	True	Not true	>50%	Seniors	Agree	Disagree	Disagree	Agree	Agree	Disagree	Disagree	>10	Almost always	Yes	Never	Not	Almost always	Almost always	Almost always	Never	Probabaly not	Yes	Not	Probabaly not	Not	Probabaly not	Not	Not	Probabaly not	No
110213	08.07.65	na	Not suspected	Control group	Male	2.00	Nee	Yes	HBO	Other people	More severe	Not true	True	True	Not true	25-50%	Seniors	Disagree	Disagree	Disagree	Disagree	Agree	Disagree	Disagree	4_6	Almost always	Yes	Never	Not	Almost always	Almost never	Sometimes	Almost never	Probabaly	Not	Not	Probabaly not	Probabaly not	Not	Not	Not	Probabaly not	No
110214	11.04.92	na	Not suspected	Control group	Male	2.00	Nee	Yes	MBO	Other people	Comparable	Not true	Not true	True	Not true	25-50%	Seniors	Disagree	Disagree	Disagree	Agree	Agree	Disagree	Disagree	not	Sometimes	Probabaly	Never	Not	Almost always	Always	Sometimes	Almost always	Probabaly	Probabaly not	Not	Probabaly not	Not	Not	Not	Not	Probabaly not	No
110220	22.08.76	na	Not suspected	Control group	Female	3.00	Yes	No	MBO	Other people	More severe	Not true	Not true	True	Not true	25-50%	Seniors	Disagree	Disagree	Disagree	Disagree	Agree	Disagree	Disagree	4_6	Always	Yes	Never	Not	Always	Always	Almost never	Always	Yes	Not	Not	Not	Not	Not	Probabaly not	Not	Not	No
